# Supplementary material for: Duck Plague Virus Full-Length UL15 Protein Is a Multifunctional Enzyme Which Not Only Possesses Nuclease Activity but Also Exerts ATPase and DNA-Binding Activity
Source: Vet Sci. 2025 Oct 14;12(10):992. doi: 10.3390/vetsci12100992 (PMC12567909; doi:10.3390/vetsci12100992)
Supplement: Supplementary file 1 [file vetsci-12-00992-s001.zip]

Archive with 1 entries (1 files):
- vetsci-3888413-supplementary.pdf
